# Supplementary material for: Development and Genetic Control of Plant Architecture and Biomass in the Panicoid Grass, Setaria
Source: PLoS One. 2016 Mar 17;11(3):e0151346. doi: 10.1371/journal.pone.0151346 (PMC4795695; doi:10.1371/journal.pone.0151346)
Supplement: S2 Table — (XLSX) [file pone.0151346.s009.xlsx]

## Sheet: outputfile_GH08_f10_QTLplots
Supplementary Table 2. QTL positions, % phenotypic variance explained, and additive effects.
Trait	Trial	linkage group	max LOD value	start marker	start position cM	start marker genomic position	max LOD marker	max LOD position cM	max LOD marker genomic position	stop marker	stop position cM	stop marker genomic position	%Phenotypic variance explained	additive effect	QTL region
Tillers_Veg	GH08	1	4.90672	UGSF414	27.72	4302121	UGSF417	34.41	5414289	UGSF421	38.4	6119242	0.0575	-0.0376033	Br1a
Tillers_Veg	GH08	2	4.16128	UGSF238	61.06	34595444	UGSF238	61.06	34595444	UGSF238	61.06	34595444	0.0484	-0.0464687
Tillers_Veg	GH08	3	3.60882	UGSF822	32.29	3726851	UGSF822	32.29	3726851	UGSF824	33.66	4132686	0.044	-0.0343689
Tillers_Veg	GH08	5	6.60085	UGSF381	99.47	42458218	UGSF386	104.13	43269325	UGSF387	105.7	43485115	0.0847	0.0498779	Br5c
Tillers_Veg	GH08	6	6.78909	UGSF692	31.4	4551822	UGSF690	35.21	5164684	UGSF687	37.93	5690323	0.0817	0.0580018	Br6a
Tillers_Veg	GH08	7	4.3163	UGSF776	106.69	34623505	UGSF776	106.69	34623505	UGSF775	109.11	34832036	0.0517	-0.0415006
Tillers_Veg	GH08	7	5.20537	b185_1	112.56	unknown	UGSF774	117.5	35750778	UGSF774	117.5	35750778	0.0619	-0.0431871
Total percentage of phenotypic variance explained													42.99
Tillers_FLW	GH08	1	3.52497	c1246	29.89	4592634	UGSF415	30.27	4949894	UGSF415	30.27	4949894	0.0305	-0.0978416	Br1a
Tillers_FLW	GH08	2	7.42585	UGSF161	3.69	1474340	UGSF165	13.42	2933604	MPGA39	20.42	3804801	0.0675	-0.16065	Br2a
Tillers_FLW	GH08	3	8.14394	UGSF675	0.01	813094	UGSF672	5.92	1416739	UGSF821	29.88	2655668	0.0762	-0.14514	Br3a
Tillers_FLW	GH08	5	21.3799	b111	94.07	39204031	UGSF385	103.84	43169075	UGSF388	114.81	44912454	0.2358	0.277762	Br5c, Br5d
Tillers_FLW	GH08	7	4.73315	UGSF621	16.68	15421965	c734	19.44	16132455	UGSF622	22.32	16759137	0.0412	-0.106233	Br7a
Tillers_FLW	GH08	7	4.38243	UGSF668	86.39	32093007	b107	91.22	32491428	b200	95.29	33128417	0.0451	0.137003	Br7b
Tillers_FLW	GH08	9	7.67353	b265	35.05	4446883	b246	40.53	6681498	UGSF25	42.95	8139671	0.0729	-0.166763	Br9a
Total percentage of phenotypic variance explained													56.92
Tillers_Hvt	GH08	1	3.48056	p92	13.16	1725011	p92	13.16	1725011	p92	13.16	1725011	0.0303	-0.0800978	Br1a
Tillers_Hvt	GH08	1	4.43457	UGSF408	15.32	2452729	b153	19.56	3363630	UGSF413	21.99	4122732	0.0369	-0.0888937	Br1a
Tillers_Hvt	GH08	1	7.07417	UGSF472	62.25	29205510	p16	70.81	32947747	p50	83.42	36423913	0.0678	-0.12312	Br1b
Tillers_Hvt	GH08	2	6.42646	UGSF160	0.01	776859	UGSF158	2.29	433081	UGSF161	7.69	1474340	0.065	-0.133867	Br2a
Tillers_Hvt	GH08	2	7.78696	MPGA9	39.63	16083057	b242	41.05	25501304	c397	46.53	28465359	0.0626	-0.191636
Tillers_Hvt	GH08	2	4.48323	UGSF246	73.84	37619221	UGSF253	77.2	39856335	UGSF253	77.2	39856335	0.0413	-0.100377
Tillers_Hvt	GH08	2	3.52834	UGSF256	80.83	40870970	UGSF256	80.83	40870970	UGSF256	80.83	40870970	0.0329	-0.0863844
Tillers_Hvt	GH08	4	3.66999	UGSF897	45.36	5020033	d3_HaeIII	45.9	5419236	UGSF898	46.32	5422240	0.0351	-0.089563	Br4a
Tillers_Hvt	GH08	4	5.15034	UGSF902	47.03	6626217	UGSF914	50.01	10537851	UGSF963	53.28	30681922	0.0484	-0.106861	Br4a
Tillers_Hvt	GH08	5	6.33762	UGSF303	42.01	5709532	UGSF299	47.89	9351838	UGSF289	56.53	12722963	0.0604	-0.119448	Br5a
Tillers_Hvt	GH08	5	3.64919	UGSF325	57.66	21937491	UGSF325	57.66	21937491	UGSF325	57.66	21937491	0.036	-0.0903147	Br5a
Tillers_Hvt	GH08	5	4.48601	UGSF381	99.47	42458218	UGSF381	99.47	42458218	UGSF381	99.47	42458218	0.0448	0.121765	Br5c
Tillers_Hvt	GH08	5	5.5824	UGSF389	116	45115665	UGSF389	116	45115665	UGSF389	116	45115665	0.0507	-0.137451	Br5d
Tillers_Hvt	GH08	6	5.55373	p10	42.42	7486774	p10	44.42	7486774	UGSF716	46.52	12560848	0.0592	0.130068	Br6a
Tillers_Hvt	GH08	7	3.9785	UGSF617	13.75	13901435	UGSF618	13.82	14653252	UGSF618	13.82	14653252	0.039	-0.0918745
Tillers_Hvt	GH08	7	6.25115	UGSF621	16.68	15421965	UGSF622	20.32	16759137	UGSF626	32.98	18140030	0.0595	-0.110749	Br7a
Tillers_Hvt	GH08	9	5.36374	UGSF17	37.65	5472765	UGSF23	41.39	7006521	UGSF25	42.95	8139671	0.0506	-0.110915	Br9a
Tillers_Hvt	GH08	9	4.52504	UGSF128	123.29	48621561	UGSF137	129.02	50778552	UGSF137	129.02	50778552	0.0421	-0.0974423	Br9c
Tillers_Hvt	GH08	9	3.49548	UGSF145	138.63	53370553	UGSF145	138.63	53370553	UGSF145	138.63	53370553	0.0337	-0.0926964	Br9c
Total percentage of phenotypic variance explained													89.63
Tillers_FLW	F2010	1	4.37528	UGSF413	23.99	4122732	UGSF414	25.72	4302121	c1246	29.89	4592634	0.0375183	-0.102931	Br1a
Tillers_FLW	F2010	1	3.8932	UGSF473	63.7	29812694	p88	63.98	29834275	p88	63.98	29834275	0.0358254	-0.0996556	Br1b
Tillers_FLW	F2010	1	7.0799	UGSF477	66.42	30725352	p16	70.81	32947747	UGSF484	80.25	35963929	0.0629445	-0.136595	Br1b
Tillers_FLW	F2010	2	5.29696	UGSF158	2.29	433081	UGSF161	5.69	1474340	UGSF163	11.66	2517449	0.0520294	-0.132323	Br2a
Tillers_FLW	F2010	4	6.1885	UGSF895	39.36	3607386	d3_HaeIII	45.9	5419236	UGSF899	46.75	6187005	0.0596017	-0.122764	Br4a
Tillers_FLW	F2010	5	9.98977	UGSF367	93.35	39092073	UGSF385	103.84	43169075	UGSF387	107.7	43485115	0.092723	0.173179	Br5c
Tillers_FLW	F2010	7	5.11906	UGSF623	23.16	17214237	UGSF626	26.98	18140030	UGSF626	32.98	18140030	0.0441745	-0.106504	Br7a
Tillers_FLW	F2010	7	5.47255	b107	93.22	32491428	b200	97.29	33128417	b200	97.29	33128417	0.0543655	-0.161692	Br7b
Tillers_FLW	F2010	7	3.85663	UGSF778	101	34013862	UGSF778	101	34013862	UGSF777	101.71	34320916	0.0352949	-0.130753
Total percentage of phenotypic variance explained													47.4477
Tillers_Hvt	F2010	1	3.74728	UGSF409	16.47	2552916	UGSF409	16.47	2552916	UGSF409	16.47	2552916	0.0395554	-0.0838438	Br1a
Tillers_Hvt	F2010	1	4.83791	UGSF410	19.04	2958420	UGSF413	21.99	4122732	UGSF414	25.72	4302121	0.0506284	-0.0962873	Br1a
Tillers_Hvt	F2010	1	4.32508	UGSF415	32.27	4949894	UGSF415	32.27	4949894	UGSF415	32.27	4949894	0.0460317	-0.0936104	Br1a
Tillers_Hvt	F2010	2	4.3673	UGSF158	2.29	433081	UGSF161	3.69	1474340	UGSF161	7.69	1474340	0.0462585	-0.103471	Br2a
Tillers_Hvt	F2010	4	3.79074	UGSF897	45.36	5020033	d3_HaeIII	45.9	5419236	UGSF898	46.32	5422240	0.0391101	-0.0843769	Br4a
Tillers_Hvt	F2010	5	4.38539	UGSF350	76.6	30644712	UGSF352	78.13	31461661	UGSF355	79.27	32987101	0.0454099	-0.0952896
Tillers_Hvt	F2010	5	6.06045	UGSF381	99.47	42458218	UGSF385	103.84	43169075	UGSF387	105.7	43485115	0.0640611	0.122344	Br5c
Tillers_Hvt	F2010	7	3.8701	UGSF623	25.16	17214237	b142	25.97	17690771	b142	25.97	17690771	0.039823	-0.0861608	Br7a
Tillers_Hvt	F2010	9	4.5512	UGSF129	124.44	48725209	UGSF132	126.31	49430610	p41	131.09	51081750	0.0472157	-0.0954443	Br9c
Total percentage of phenotypic variance explained													41.8094
Axb_FLW	GH08	1	4.53765	UGSF423	44.3	6523021	UGSF427	44.37	7333236	UGSF430	46.09	7753789	0.0444	-0.0950219	Br1a
Axb_FLW	GH08	3	3.54746	UGSF669	15.33	2324817	UGSF669	15.33	2324817	UGSF669	15.33	2324817	0.036	-0.0863996	Br3a
Axb_FLW	GH08	3	4.32477	UGSF821	17.88	2655668	UGSF821	23.88	2655668	UGSF821	27.88	2655668	0.0574	-0.11012	Br3a
Axb_FLW	GH08	3	8.76829	UGSF782	48.07	6158564	MPGD44	56.56	8048607	UGSF864	67.92	14549293	0.0907	-0.139628	Br3b
Axb_FLW	GH08	3	6.57869	UGSF806	96.6	43961115	UGSF810	100.4	46026701	UGSF812	109.41	46942457	0.0662	0.115184
Axb_FLW	GH08	5	8.4326	UGSF368	94.92	39395435	UGSF386	104.13	43269325	p17x	104.55	43358641	0.0873	-0.180639	Br5c
Axb_FLW	GH08	5	4.91006	UGSF389	116	45115665	UGSF389	116	45115665	UGSF390	117.46	45215984	0.0483	0.124728	Br5d
Axb_FLW	GH08	9	3.92544	UGSF7	11.63	1139080	UGSF7	11.63	1139080	UGSF7	11.63	1139080	0.0381	0.113875
Total percentage of phenotypic variance explained													46.84
Axb_Hvt	GH08	1	5.81646	c1246	29.89	4592634	UGSF427	44.37	7333236	UGSF431	46.66	8157862	0.0498	-0.0912166	Br1a
Axb_Hvt	GH08	1	9.63479	p16	70.81	32947747	UGSF487	78.09	34958760	UGSF496	87.42	38243001	0.0707	-0.114344	Br1b
Axb_Hvt	GH08	1	3.5555	UGSF497	95.48	38447258	UGSF497	97.48	38447258	UGSF498	101.82	39877952	0.0309	-0.0730267
Axb_Hvt	GH08	2	4.76241	UGSF229	51.75	31334972	UGSF231	54.81	32043521	UGSF232	56.88	32755203	0.042	-0.110344	Br2b
Axb_Hvt	GH08	5	14.1464	UGSF303	40.01	5709532	b188	53.02	10565017	UGSF329	58.5	23868358	0.149	-0.197226	Br5a
Axb_Hvt	GH08	5	6.88469	UGSF364	87.9	35839065	UGSF366	93.07	38889891	p17x	104.55	43358641	0.0523	-0.103526	Br5b, Br5c
Axb_Hvt	GH08	6	8.59293	UGSF688	36.78	5370014	UGSF686	39.69	6657580	UGSF745	49.21	27017679	0.0821	0.14119	Br6a
Axb_Hvt	GH08	9	9.55645	UGSF14	34.82	4120628	UGSF25	42.95	8139671	UGSF32	52.11	10678032	0.0892	-0.129421	Br9a
Axb_Hvt	GH08	9	7.12342	UGSF137	129.02	50778552	p20	139.78	53507487	UGSF149	144.76	54790683	0.0649	-0.11414	Br9c
Total percentage of phenotypic variance explained													63.09
Axb_FLW	F2010	3	3.62303	UGSF883	55.7	7706269	UGSF877	58.26	8823905	UGSF876	59.21	10184291	0.0590279	-0.089174	Br3b
Axb_FLW	F2010	5	4.89722	UGSF360	83.64	35130620	UGSF364	85.9	35839065	UGSF365	90.4	36863010	0.0812	-0.103466	Br5b
Axb_FLW	F2010	9	5.19783	UGSF1	2.01	15428	UGSF4	6.16	522649	UGSF6	10.93	927553	0.0843817	0.121517
Axb_FLW	F2010	9	4.3957	MPGA41	111.24	45340082	UGSF125	121.87	47710065	UGSF128	123.29	48621561	0.0725597	-0.110153	Br9b
Total percentage of phenotypic variance explained													29.7169
Axb_Hvt	F2010	2	5.59775	c397	46.53	28465359	UGSF229	51.75	31334972	UGSF231	54.81	32043521	0.0480261	-0.210324	Br2b
Axb_Hvt	F2010	2	3.51122	UGSF283	118.05	47690159	UGSF283	120.05	47690159	UGSF284	120.58	48399694	0.0288161	-0.128622	Br2c
Axb_Hvt	F2010	4	3.70403	UGSF897	45.36	5020033	d3_HaeIII	45.9	5419236	d3_HaeIII	45.9	5419236	0.0298848	-0.1387	Br4a
Axb_Hvt	F2010	4	4.83367	UGSF904	47.89	6939972	p34_5	48.88	8776486	UGSF961	52.13	30054378	0.0383157	-0.158437	Br4a
Axb_Hvt	F2010	5	10.4134	UGSF300	44.69	7584555	b188	53.02	10565017	UGSF335	65.05	26646378	0.100073	-0.251329	Br5a
Axb_Hvt	F2010	5	7.32122	UGSF364	85.9	35839065	UGSF365	88.4	36863010	UGSF379	98.31	41852097	0.0607397	-0.201477	Br5b
Axb_Hvt	F2010	5	4.37947	p2	111.07	44344863	UGSF390	117.46	45215984	UGSF391	118.91	45417309	0.0347726	-0.161136	Br5d
Axb_Hvt	F2010	5	4.80052	b223	122.29	45747167	b223	122.29	45747167	UGSF395	128.28	46023199	0.0378812	-0.155024
Axb_Hvt	F2010	9	5.76858	UGSF116	110.09	44276700	UGSF121	114.15	45583739	UGSF124	120.11	46998008	0.0457128	-0.160905	Br9b
Total percentage of phenotypic variance explained													42.4222
TotBrchs_FLW	GH08	1	5.33747	UGSF413	21.99	4122732	UGSF414	27.72	4302121	UGSF417	34.41	5414289	0.073	-0.144087	Br1a
TotBrchs_FLW	GH08	1	3.62822	p50	81.42	36423913	p50	81.42	36423913	p50	81.42	36423913	0.0468	-0.119929	Br1b
TotBrchs_FLW	GH08	1	3.83852	UGSF492	85.48	37311265	UGSF493	85.55	37715141	b126	86.11	38010100	0.0482	-0.121779	Br1b
TotBrchs_FLW	GH08	2	3.46308	UGSF165	15.42	2933604	UGSF165	15.42	2933604	UGSF165	15.42	2933604	0.0542	-0.156229	Br2a
TotBrchs_FLW	GH08	3	4.64785	UGSF673	5.12	1013751	UGSF672	5.92	1416739	UGSF671	10.42	1919106	0.0587	-0.136618	Br3a
TotBrchs_FLW	GH08	3	5.03849	UGSF821	15.88	2655668	UGSF821	15.88	2655668	UGSF821	25.88	2655668	0.0662	-0.138802	Br3a
TotBrchs_FLW	GH08	5	12.1265	UGSF365	90.4	36863010	p17x	104.55	43358641	UGSF391	118.91	45417309	0.1387	0.224625	Br5c, Br5d
TotBrchs_FLW	GH08	6	3.49252	UGSF761	90.6	34669686	UGSF760	91.92	35301341	UGSF760	91.92	35301341	0.047	0.116371
TotBrchs_FLW	GH08	9	8.16814	UGSF14	32.82	4120628	b246	40.53	6681498	UGSF26	45.29	8745584	0.121	-0.201618	Br9a
Total percentage of phenotypic variance explained													65.38
TotBrchs_Hvt	GH08	1	8.73308	UGSF414	25.72	4302121	UGSF416	32.66	5298608	UGSF431	46.66	8157862	0.0633	-0.203314	Br1a
TotBrchs_Hvt	GH08	1	7.97933	p33	75.27	33331843	UGSF488	77.81	34857486	UGSF497	89.48	38447258	0.0474	-0.183732	Br1b
TotBrchs_Hvt	GH08	5	12.1722	UGSF303	40.01	5709532	b188	51.02	10565017	b188	55.02	10565017	0.0969	-0.272187	Br5a
TotBrchs_Hvt	GH08	5	3.69478	b125	79.69	33265651	b125	79.69	33265651	b125	79.69	33265651	0.0299	-0.156032
TotBrchs_Hvt	GH08	5	10.0383	max1_1	82	34460267	UGSF365	88.4	36863010	UGSF379	98.31	41852097	0.0755	-0.247181	Br5b
TotBrchs_Hvt	GH08	6	13.051	UGSF689	35.92	5269919	UGSF686	39.69	6657580	UGSF745	49.21	27017679	0.1067	0.332	Br6a
TotBrchs_Hvt	GH08	9	12.3488	p44	30.85	3452335	UGSF25	42.95	8139671	UGSF32	52.11	10678032	0.0952	-0.265984	Br9a
TotBrchs_Hvt	GH08	9	14.7566	UGSF120	112.99	45483709	p41	133.09	51081750	p41	135.09	51081750	0.1141	-0.2844	Br9b, Br9c
TotBrchs_Hvt	GH08	9	7.45427	UGSF142	135.6	52459617	UGSF147	140.2	53673471	UGSF149	146.76	54790683	0.0446	-0.206884	Br9c
TotBrchs_Hvt	GH08	9	4.13571	UGSF155	171.09	56905731	UGSF156	174.56	57413924	UGSF156	178.56	57413924	0.0299	-0.143921
Total percentage of phenotypic variance explained													70.35
TotBrchs_FLW	F2010	1	6.49177	UGSF477	66.42	30725352	p33	73.27	33331843	UGSF485	78.95	35460096	0.0644714	-0.13552	Br1b
TotBrchs_FLW	F2010	2	4.16987	UGSF161	3.69	1474340	UGSF161	5.69	1474340	UGSF162	10.21	2415940	0.0455345	-0.126031	Br2a
TotBrchs_FLW	F2010	2	4.0449	UGSF283	120.05	47690159	UGSF284	120.58	48399694	UGSF284	122.58	48399694	0.0381587	-0.10334	Br2c
TotBrchs_FLW	F2010	4	5.51765	UGSF895	39.36	3607386	d3_HaeIII	45.9	5419236	UGSF898	46.32	5422240	0.0578611	-0.126603	Br4a
TotBrchs_FLW	F2010	7	4.13076	b142	25.97	17690771	UGSF626	28.98	18140030	UGSF626	34.98	18140030	0.0435024	-0.109478	Br7a
Total percentage of phenotypic variance explained													24.9528
TotBrchs_Hvt	F2010	1	5.66655	p92	13.16	1725011	UGSF409	16.47	2552916	UGSF414	25.72	4302121	0.0558619	-0.133627	Br1a
TotBrchs_Hvt	F2010	1	4.05797	UGSF415	32.27	4949894	UGSF415	32.27	4949894	UGSF415	32.27	4949894	0.0420267	-0.11575	Br1a
TotBrchs_Hvt	F2010	2	3.47918	MPGA39	20.42	3804801	MPGA39	20.42	3804801	MPGA39	20.42	3804801	0.033319	-0.130652	Br2a
TotBrchs_Hvt	F2010	2	3.39399	MPGD11	23.92	4555585	MPGD11	23.92	4555585	MPGD11	23.92	4555585	0.0302688	-0.125509
TotBrchs_Hvt	F2010	2	3.48238	UGSF281	113.52	47386260	UGSF281	113.52	47386260	UGSF281	113.52	47386260	0.0333912	-0.10139
TotBrchs_Hvt	F2010	2	3.48666	UGSF283	120.05	47690159	UGSF284	122.58	48399694	UGSF284	122.58	48399694	0.0352406	-0.106493	Br2c
TotBrchs_Hvt	F2010	4	7.01301	UGSF895	39.36	3607386	d3_HaeIII	45.9	5419236	UGSF961	52.13	30054378	0.0708233	-0.154465	Br4a
TotBrchs_Hvt	F2010	5	7.86932	UGSF303	40.01	5709532	b188	53.02	10565017	UGSF329	60.5	23868358	0.0873266	-0.179356	Br5a
TotBrchs_Hvt	F2010	5	3.56588	UGSF358	82.31	34626138	UGSF358	82.31	34626138	UGSF358	82.31	34626138	0.0345106	-0.115005	Br5b
TotBrchs_Hvt	F2010	5	3.88462	UGSF364	85.9	35839065	UGSF365	88.4	36863010	UGSF365	88.4	36863010	0.0380345	-0.116684	Br5b
TotBrchs_Hvt	F2010	6	4.06871	UGSF750	52.25	28850253	UGSF753	53.38	29679263	UGSF756	54.84	30333621	0.0393013	0.119104
TotBrchs_Hvt	F2010	9	3.90053	UGSF96	83.83	35267245	UGSF96	83.83	35267245	UGSF96	83.83	35267245	0.0375981	-0.108953
TotBrchs_Hvt	F2010	9	3.62655	UGSF124	120.11	46998008	UGSF124	120.11	46998008	UGSF124	120.11	46998008	0.0366445	-0.110581	Br9b
TotBrchs_Hvt	F2010	9	5.60274	UGSF133	126.59	49530816	p41	131.09	51081750	UGSF142	135.6	52459617	0.055227	-0.138415	Br9c
Total percentage of phenotypic variance explained													62.9574
Height_Veg	GH08	1	3.49492	UGSF489	77.52	34757062	UGSF489	77.52	34757062	UGSF489	77.52	34757062	0.0226	-0.0548676
Height_Veg	GH08	1	3.72924	UGSF484	80.25	35963929	UGSF484	80.25	35963929	UGSF484	80.25	35963929	0.0246	-0.0578271
Height_Veg	GH08	5	33.8227	UGSF367	93.35	39092073	UGSF385	103.84	43169075	UGSF388	114.81	44912454	0.3342	-0.227378	H5b
Height_Veg	GH08	6	8.83963	UGSF691	33.84	4752801	UGSF687	37.93	5690323	UGSF683	40.11	7030456	0.0613	0.110604	H6a
Height_Veg	GH08	7	5.18409	UGSF640	55.28	23466556	UGSF641	55.85	23872502	UGSF648	60.56	26148281	0.0332	0.0899062	H7b
Height_Veg	GH08	7	10.4363	UGSF779	88.68	32215404	b107	93.22	32491428	UGSF777	103.71	34320916	0.0868	-0.149862	H7c
Height_Veg	GH08	9	10.8432	p44	28.85	3452335	UGSF24	42.37	7509756	UGSF32	52.11	10678032	0.0764	0.104241	H9a
Total percentage of phenotypic variance explained													63.91
Height_FLW	GH08	2	3.95111	UGSF226	51.2	30094285	UGSF229	51.75	31334972	UGSF229	51.75	31334972	0.035	0.21079	H2a
Height_FLW	GH08	3	5.10845	UGSF674	1.82	913582	UGSF672	5.92	1416739	UGSF671	10.42	1919106	0.0445	0.175898	H3a
Height_FLW	GH08	5	4.77707	UGSF303	40.01	5709532	UGSF300	44.69	7584555	UGSF299	47.89	9351838	0.0405	0.176934
Height_FLW	GH08	5	14.6047	UGSF367	93.35	39092073	UGSF385	103.84	43169075	p2	109.07	44344863	0.1423	-0.372032	H5b
Height_FLW	GH08	5	3.56942	b223	122.29	45747167	b223	122.29	45747167	b223	122.29	45747167	0.0298	0.159208
Height_FLW	GH08	7	4.101	UGSF633	46.34	21134140	UGSF633	46.34	21134140	UGSF633	48.34	21134140	0.0409	0.163238	H7a
Height_FLW	GH08	7	3.61338	UGSF646	58.4	24886842	UGSF646	58.4	24886842	UGSF646	58.4	24886842	0.0325	0.171869	H7b
Height_FLW	GH08	8	7.40554	UGSF507	17.32	1031225	UGSF509	29.2	2201141	UGSF518	35.88	4144089	0.0649	0.210263	H8a
Height_FLW	GH08	9	20.303	UGSF12	24.14	2919077	p4	39.23	6020980	UGSF33	54.76	10980143	0.1266	0.317057	H9a
Height_FLW	GH08	9	5.99985	UGSF112	99.42	42713431	MPGA41	111.24	45340082	UGSF121	116.15	45583739	0.0516	0.197984	H9b
Total percentage of phenotypic variance explained													60.86
Height_Hvt	GH08	1	3.76318	UGSF423	44.3	6523021	UGSF423	44.3	6523021	UGSF427	44.37	7333236	0.0259	2.21497	H1a
Height_Hvt	GH08	1	3.66361	UGSF436	50.13	9305807	UGSF436	50.13	9305807	UGSF436	50.13	9305807	0.0251	2.17264	H1a
Height_Hvt	GH08	1	6.21111	UGSF465	56.39	26557858	UGSF468	60.25	28369304	UGSF472	62.25	29205510	0.0416	2.8439	H1a
Height_Hvt	GH08	2	6.37086	UGSF219	44.54	28141508	UGSF226	51.2	30094285	UGSF231	54.81	32043521	0.0573	4.21527	H2a
Height_Hvt	GH08	2	4.77777	UGSF237	59.91	34191983	UGSF238	61.06	34595444	UGSF242	67.87	35559524	0.0367	3.00996
Height_Hvt	GH08	2	3.51318	UGSF285	124.63	48803415	UGSF285	124.63	48803415	UGSF285	124.63	48803415	0.0271	-3.05046	H2c
Height_Hvt	GH08	3	5.36825	UGSF673	5.12	1013751	UGSF672	7.92	1416739	UGSF821	15.88	2655668	0.0441	2.93129	H3a
Height_Hvt	GH08	5	5.00172	UGSF311	57.37	14134348	UGSF329	58.5	23868358	UGSF331	61.72	25311996	0.0336	2.61476	H5a
Height_Hvt	GH08	5	19.1587	b111	94.07	39204031	UGSF385	103.84	43169075	p2	111.07	44344863	0.1983	-6.76594	H5b
Height_Hvt	GH08	7	6.53415	UGSF626	28.98	18140030	g271	38.41	19417181	UGSF633	48.34	21134140	0.0509	3.09025	H7a
Height_Hvt	GH08	9	17.701	p44	28.85	3452335	p4	39.23	6020980	UGSF31	50.1	10071780	0.1542	5.90265	H9a
Height_Hvt	GH08	9	4.01262	UGSF119	110.95	45280702	UGSF119	110.95	45280702	MPGA41	111.24	45340082	0.0302	2.60334	H9b
Height_Hvt	GH08	9	4.72355	UGSF148	143.36	54384779	UGSF149	146.76	54790683	UGSF152	152.86	55796987	0.0379	2.93752
Total percentage of phenotypic variance explained													76.29
Height_Veg	F2010	2	3.77356	UGSF263	86.91	42194460	UGSF265	89.26	42701449	UGSF266	90.12	43128239	0.023722	-0.0652381	H2b
Height_Veg	F2010	2	4.3271	UGSF275	102.46	45475342	UGSF276	102.69	45778275	UGSF277	103.26	45878382	0.03143	0.0764277	H2b
Height_Veg	F2010	5	49.7548	UGSF367	93.35	39092073	UGSF384	103.56	43068989	UGSF388	114.81	44912454	0.614896	-0.278283	H5b
Height_Veg	F2010	6	4.25994	UGSF692	31.4	4551822	UGSF692	31.4	4551822	UGSF691	33.84	4752801	0.0274667	0.0685169	H6a
Height_Veg	F2010	6	4.81236	b159	35.5	5213697	UGSF687	37.93	5690323	UGSF683	40.11	7030456	0.0313253	0.0751768	H6a
Height_Veg	F2010	7	3.97514	b107	95.22	32491428	b200	95.29	33128417	b200	95.29	33128417	0.0252661	-0.0760724	H7c
Height_Veg	F2010	9	4.03416	UGSF73	79.45	22173271	UGSF77	80.4	20627159	UGSF70	81.24	22911085	0.0267542	0.0554462
Total percentage of phenotypic variance explained													78.086
Height_FLW	F2010	2	3.84778	p80	95.89	44317265	UGSF271	96.61	44454252	UGSF274	99.89	45373550	0.0446151	0.147101	H2b
Height_FLW	F2010	3	3.73517	UGSF672	5.92	1416739	UGSF672	7.92	1416739	MPGD5	10.13	1827997	0.0474279	0.148711	H3a
Height_FLW	F2010	3	3.32086	UGSF671	12.42	1919106	UGSF671	12.42	1919106	UGSF671	12.42	1919106	0.0386831	0.136747	H3a
Height_FLW	F2010	5	8.82929	UGSF299	47.89	9351838	UGSF329	58.5	23868358	UGSF341	68.49	27849963	0.109922	0.228305	H5a
Height_FLW	F2010	5	4.29442	UGSF382	102.92	42663462	UGSF383	102.99	42864853	p17x	104.55	43358641	0.0507194	-0.177146	H5b
Height_FLW	F2010	6	3.48949	UGSF690	35.21	5164684	b159	35.5	5213697	b159	35.5	5213697	0.0375063	0.176633	H6a
Height_FLW	F2010	6	4.19549	UGSF688	36.78	5370014	UGSF688	36.78	5370014	UGSF683	40.11	7030456	0.0445683	0.18926	H6a
Height_FLW	F2010	6	3.95012	UGSF743	48.08	25717205	b234	48.36	25797066	UGSF745	49.21	27017679	0.0418855	0.151114
Height_FLW	F2010	7	4.22408	UGSF645	58.12	24786378	UGSF648	62.56	26148281	UGSF650	64.61	27358292	0.0497841	0.161026	H7b
Height_FLW	F2010	9	11.702	p44	30.85	3452335	UGSF23	41.39	7006521	UGSF29	48.77	9664754	0.154548	0.284896	H9a
Height_FLW	F2010	9	3.61969	UGSF115	108.01	43768883	UGSF119	110.95	45280702	UGSF119	110.95	45280702	0.0383972	0.142724	H9b
Height_FLW	F2010	9	3.39825	UGSF121	114.15	45583739	UGSF121	114.15	45583739	UGSF121	114.15	45583739	0.0361306	0.136972	H9b
Total percentage of phenotypic variance explained													69.4187
Height_Hvt	F2010	5	5.32176	UGSF334	63.44	26164905	UGSF335	65.05	26646378	MPGA31	67.92	27433840	0.0656379	2.6626	H5a
Height_Hvt	F2010	5	14.7351	UGSF365	92.4	36863010	UGSF382	102.92	42663462	UGSF387	107.7	43485115	0.154345	-4.61606	H5b
Height_Hvt	F2010	7	3.52889	UGSF646	58.4	24886842	UGSF646	58.4	24886842	UGSF646	58.4	24886842	0.0449485	2.30366	H7b
Height_Hvt	F2010	7	3.75936	b107	95.22	32491428	b200	95.29	33128417	b200	95.29	33128417	0.0487054	-3.29959	H7c
Height_Hvt	F2010	9	9.36816	p44	30.85	3452335	UGSF19	38.8	5774935	UGSF29	48.77	9664754	0.130488	3.9644	H9a
Total percentage of phenotypic variance explained													44.4125
Till1Hgt_Hvt	GH08	1	4.23325	UGSF423	44.3	6523021	UGSF427	44.37	7333236	UGSF428	44.94	7433344	0.0266	0.159258	H1a
Till1Hgt_Hvt	GH08	1	4.06046	UGSF460	53.83	23393222	UGSF460	53.83	23393222	UGSF460	53.83	23393222	0.0266	0.157696	H1a
Till1Hgt_Hvt	GH08	2	19.3631	UGSF282	114.68	47487241	UGSF285	124.63	48803415	UGSF285	124.63	48803415	0.1902	-0.436149	H2c
Till1Hgt_Hvt	GH08	3	3.462	UGSF870	63.92	12973184	UGSF870	63.92	12973184	UGSF870	63.92	12973184	0.0222	-0.159214
Till1Hgt_Hvt	GH08	4	5.09399	P100	57.01	32478443	UGSF981	63.16	34238735	UGSF975	73.07	36341120	0.0322	0.17692
Till1Hgt_Hvt	GH08	5	4.32505	MPGD4	48.74	10269616	b188	49.02	10565017	b188	51.02	10565017	0.0272	0.177608	H5a
Till1Hgt_Hvt	GH08	5	4.69254	UGSF328	57.94	23363191	UGSF330	60.57	24999255	MPGA31	67.92	27433840	0.0293	0.176403	H5a
Till1Hgt_Hvt	GH08	5	28.1561	UGSF367	93.35	39092073	UGSF384	103.56	43068989	UGSF388	114.81	44912454	0.2468	-0.531283	H5b
Till1Hgt_Hvt	GH08	7	5.5812	UGSF626	30.98	18140030	UGSF630	41.55	19596978	UGSF633	48.34	21134140	0.0382	0.18644	H7a
Till1Hgt_Hvt	GH08	9	16.3723	p44	30.85	3452335	b246	40.53	6681498	UGSF29	48.77	9664754	0.1278	0.370673	H9a
Total percentage of phenotypic variance explained													76.71
Till1Hgt_Hvt	F2010	2	3.91637	UGSF245	71.27	37519220	UGSF246	71.84	37619221	UGSF246	71.84	37619221	0.0547619	0.245198
Till1Hgt_Hvt	F2010	2	5.11654	UGSF283	118.05	47690159	UGSF284	120.58	48399694	UGSF285	124.63	48803415	0.0726533	-0.26573	H2c
Till1Hgt_Hvt	F2010	5	7.29338	MPGA51	98.17	41474291	UGSF385	103.84	43169075	UGSF387	107.7	43485115	0.10613	-0.36933	H5b
Till1Hgt_Hvt	F2010	6	5.40853	UGSF703	9.37	1278152	UGSF701	17.99	1636989	MPGA50	25.84	3868550	0.0786156	0.291085
Till1Hgt_Hvt	F2010	7	6.7559	b107	91.22	32491428	b200	95.29	33128417	b200	97.29	33128417	0.100611	-0.451535	H7c
Till1Hgt_Hvt	F2010	9	3.69072	UGSF9	16.67	1342080	UGSF9	16.67	1342080	UGSF9	16.67	1342080	0.0665901	0.382407
Total percentage of phenotypic variance explained													47.9361
nodes_Hvt	GH08	2	10.7735	UGSF252	76.64	39755211	UGSF263	86.91	42194460	UGSF271	98.61	44454252	0.0842	0.0545505	H2b
nodes_Hvt	GH08	3	4.01664	UGSF675	0.01	813094	UGSF674	1.82	913582	UGSF674	1.82	913582	0.0292	0.0299614	H3a
nodes_Hvt	GH08	3	4.57399	UGSF673	5.12	1013751	UGSF672	5.92	1416739	UGSF672	7.92	1416739	0.0332	0.0321782	H3a
nodes_Hvt	GH08	4	6.77762	UGSF896	42.97	4008920	UGSF898	46.32	5422240	UGSF967	54.71	31489289	0.0501	0.0411033
nodes_Hvt	GH08	4	5.09123	UGSF976	68.79	36239494	b236	77	37687774	UGSF987	79.45	37852465	0.0325	0.0400435
nodes_Hvt	GH08	5	4.68104	MPGD26	73.96	29437993	b125	79.69	33265651	max1_1	82	34460267	0.0338	0.0373192
nodes_Hvt	GH08	5	4.91487	UGSF362	85.62	35536375	UGSF364	85.9	35839065	UGSF364	87.9	35839065	0.0363	0.0343177
nodes_Hvt	GH08	5	13.5093	p2	111.07	44344863	UGSF389	116	45115665	p48	132.99	46096610	0.0933	0.0638029	H5c
nodes_Hvt	GH08	7	3.77147	UGSF622	22.32	16759137	UGSF623	23.16	17214237	UGSF623	25.16	17214237	0.0275	0.0296466
nodes_Hvt	GH08	7	4.82778	b142	25.97	17690771	UGSF626	28.98	18140030	UGSF626	34.98	18140030	0.0405	0.0353904	H7a
nodes_Hvt	GH08	7	6.15787	UGSF663	78.07	31075945	UGSF665	84.14	31381320	b107	93.22	32491428	0.0458	0.0420457	H7c
nodes_Hvt	GH08	7	4.14035	b200	97.29	33128417	b200	97.29	33128417	UGSF778	99	34013862	0.0352	0.0458894	H7c
nodes_Hvt	GH08	8	10.5315	UGSF507	17.32	1031225	UGSF509	29.2	2201141	UGSF522	38.96	6382724	0.0821	0.0510856	H8a
nodes_Hvt	GH08	9	7.53983	p44	30.85	3452335	UGSF19	38.8	5774935	b246	40.53	6681498	0.0593	0.0484878	H9a
Total percentage of phenotypic variance explained													68.3
nodes_Hvt	F2010	2	3.5419	UGSF264	89.23	42294908	UGSF264	89.23	42294908	UGSF265	89.26	42701449	0.0331143	0.0394021	H2b
nodes_Hvt	F2010	2	7.64181	UGSF267	90.9	43229217	UGSF271	98.61	44454252	UGSF275	102.46	45475342	0.0728479	0.0670093	H2b
nodes_Hvt	F2010	2	7.50126	UGSF278	104.42	46180232	UGSF278	104.42	46180232	UGSF284	122.58	48399694	0.0805411	0.0562932	H2c
nodes_Hvt	F2010	3	5.4808	UGSF672	7.92	1416739	UGSF671	12.42	1919106	UGSF821	23.88	2655668	0.0577593	0.0484476	H3a
nodes_Hvt	F2010	3	3.51072	UGSF810	100.4	46026701	UGSF810	100.4	46026701	UGSF810	100.4	46026701	0.035611	0.0374201
nodes_Hvt	F2010	5	3.82827	UGSF329	58.5	23868358	UGSF329	58.5	23868358	UGSF329	58.5	23868358	0.0392483	0.0481008	H5a
nodes_Hvt	F2010	5	3.86065	UGSF334	63.44	26164905	UGSF334	63.44	26164905	UGSF335	65.05	26646378	0.0439629	0.0416407	H5a
nodes_Hvt	F2010	5	4.80783	p2	111.07	44344863	UGSF388	114.81	44912454	UGSF389	116	45115665	0.0501419	0.0507496	H5c
nodes_Hvt	F2010	8	4.00229	UGSF512	32.88	2925905	UGSF513	33.16	3026505	r1534	34.74	3668695	0.040436	0.0396894	H8a
nodes_Hvt	F2010	8	3.37513	UGSF522	38.96	6382724	UGSF522	38.96	6382724	UGSF522	38.96	6382724	0.0345094	0.0374198	H8a
nodes_Hvt	F2010	9	6.61252	p44	30.85	3452335	UGSF16	36.96	5270063	UGSF23	41.39	7006521	0.0711289	0.058989	H9a
nodes_Hvt	F2010	9	3.88502	UGSF116	110.09	44276700	UGSF116	110.09	44276700	UGSF116	110.09	44276700	0.0404498	0.0467437	H9b
nodes_Hvt	F2010	9	4.65098	UGSF121	114.15	45583739	b174	119.11	46820554	UGSF127	122.72	48213315	0.0479687	0.0449666
nodes_Hvt	F2010	9	3.62452	UGSF132	126.31	49430610	UGSF133	126.59	49530816	UGSF134	127.3	49635575	0.0378578	0.0403507
Total percentage of phenotypic variance explained													68.5577
Biomass_Hvt	GH08	1	4.21684	UGSF430	46.09	7753789	UGSF431	46.66	8157862	UGSF439	50.99	10318310	0.0281	0.0971239	Bio1a
Biomass_Hvt	GH08	1	3.64418	UGSF460	51.83	23393222	UGSF460	51.83	23393222	UGSF460	53.83	23393222	0.0245	0.0911079	Bio1a
Biomass_Hvt	GH08	1	3.74422	UGSF465	58.39	26557858	UGSF465	58.39	26557858	UGSF465	58.39	26557858	0.0258	0.0938355	Bio1a
Biomass_Hvt	GH08	2	7.92261	UGSF242	65.87	35559524	UGSF248	73.91	38331004	UGSF255	79.37	40560724	0.0555	0.16868	Bio2a
Biomass_Hvt	GH08	2	6.72064	UGSF283	118.05	47690159	UGSF284	124.58	48399694	UGSF285	124.63	48803415	0.0487	-0.142044	Bio2b
Biomass_Hvt	GH08	5	12.058	UGSF304	32.53	4585349	UGSF300	44.69	7584555	b188	55.02	10565017	0.0895	0.198571	Bio5a
Biomass_Hvt	GH08	5	8.96687	UGSF350	74.6	30644712	UGSF362	85.62	35536375	UGSF365	90.4	36863010	0.0639	0.159644	Bio5c
Biomass_Hvt	GH08	6	4.7101	UGSF689	35.92	5269919	UGSF688	36.78	5370014	UGSF688	36.78	5370014	0.0317	0.138051
Biomass_Hvt	GH08	8	11.9915	b185_2	23.52	1640952	UGSF513	33.16	3026505	UGSF526	40.43	8183950	0.0919	0.177642	Bio8a
Biomass_Hvt	GH08	9	8.78681	p44	30.85	3452335	p4	39.23	6020980	UGSF29	48.77	9664754	0.0622	0.161037	Bio9a
Biomass_Hvt	GH08	9	3.6583	p41	135.09	51081750	p41	135.09	51081750	UGSF139	135.3	51798697	0.0245	0.0959011
Biomass_Hvt	GH08	9	3.49427	UGSF145	138.63	53370553	UGSF145	138.63	53370553	UGSF145	138.63	53370553	0.0234	0.0933836
Total percentage of phenotypic variance explained													56.97
BGR	GH08	1	3.5295	UGSF473	63.7	29812694	UGSF473	63.7	29812694	UGSF473	63.7	29812694	0.0319	0.0134848
BGR	GH08	1	3.58619	UGSF475	64.26	30016801	UGSF475	64.26	30016801	UGSF475	64.26	30016801	0.0322	0.0136441
BGR	GH08	2	10.2973	UGSF242	63.87	35559524	UGSF246	73.84	37619221	UGSF259	83.86	41680089	0.0926	0.0204342	Bio2a
BGR	GH08	2	4.44173	UGSF284	122.58	48399694	UGSF285	124.63	48803415	UGSF285	124.63	48803415	0.0383	-0.0118946	Bio2b
BGR	GH08	5	6.77241	UGSF304	32.53	4585349	UGSF300	44.69	7584555	b188	55.02	10565017	0.0579	0.0165263	Bio5a
BGR	GH08	5	8.63961	UGSF350	76.6	30644712	UGSF364	85.9	35839065	UGSF365	90.4	36863010	0.0755	0.0184596	Bio5c
BGR	GH08	8	7.78959	b185_2	23.52	1640952	UGSF513	33.16	3026505	UGSF526	40.43	8183950	0.0671	0.0153029	Bio8a
BGR	GH08	9	3.51064	b265	35.05	4446883	b265	35.05	4446883	b265	35.05	4446883	0.031	0.0137856	Bio9a
BGR	GH08	9	6.68415	UGSF16	36.96	5270063	p4	39.23	6020980	UGSF26	45.29	8745584	0.0568	0.0173883	Bio9a
Total percentage of phenotypic variance explained													48.33
Biomass_Hvt	F2010	1	4.41106	UGSF419	37.02	5815984	UGSF420	37.3	6016185	UGSF420	37.3	6016185	0.0408883	-0.151309
Biomass_Hvt	F2010	1	5.38836	UGSF434	48.97	8659823	UGSF436	50.13	9305807	UGSF460	53.83	23393222	0.0486949	0.151601	Bio1a
Biomass_Hvt	F2010	1	3.43606	UGSF465	56.39	26557858	UGSF465	56.39	26557858	UGSF465	56.39	26557858	0.0321462	0.107284	Bio1a
Biomass_Hvt	F2010	2	6.70387	UGSF239	61.49	35000660	UGSF246	71.84	37619221	UGSF254	78.66	40157677	0.0616395	0.137417	Bio2a
Biomass_Hvt	F2010	5	3.56482	b188	53.02	10565017	b188	55.02	10565017	UGSF289	56.53	12722963	0.0348091	0.10701	Bio5b
Biomass_Hvt	F2010	5	5.59478	UGSF328	57.94	23363191	UGSF335	65.05	26646378	UGSF349	74.31	30543443	0.0507386	0.122328	Bio5b
Biomass_Hvt	F2010	6	6.04837	UGSF701	13.99	1636989	UGSF700	18.24	2410997	UGSF695	26.46	3900307	0.0535115	0.125581
Biomass_Hvt	F2010	7	13.7203	UGSF666	85.26	31897462	b107	95.22	32491428	UGSF777	101.71	34320916	0.140153	-0.275631	Bio7a
Biomass_Hvt	F2010	8	4.38731	UGSF507	19.32	1031225	b185_2	21.52	1640952	UGSF509	29.2	2201141	0.0391492	0.104444	Bio8a
Biomass_Hvt	F2010	9	13.8895	UGSF12	26.14	2919077	UGSF19	38.8	5774935	UGSF29	48.77	9664754	0.140545	0.208887	Bio9a
Total percentage of phenotypic variance explained													64.2276
BGR	F2010	3	3.91224	UGSF837	86.24	25239521	UGSF788	86.47	34752692	MPGD14	86.61	30184532	0.0374789	0.0124588
BGR	F2010	5	6.93732	b188	49.02	10565017	UGSF335	65.05	26646378	UGSF350	76.6	30644712	0.0645223	0.0159493	Bio5b
BGR	F2010	6	4.86458	UGSF695	26.46	3900307	UGSF695	26.46	3900307	UGSF695	28.46	3900307	0.045236	0.0149726
BGR	F2010	7	4.32603	UGSF645	58.12	24786378	UGSF646	58.4	24886842	UGSF646	58.4	24886842	0.0388662	0.0163218
BGR	F2010	7	13.7996	UGSF779	88.68	32215404	b200	95.29	33128417	UGSF778	101	34013862	0.140701	-0.0349602	Bio7a
BGR	F2010	9	10.8261	UGSF12	28.14	2919077	UGSF19	38.8	5774935	UGSF29	46.77	9664754	0.105939	0.0216762	Bio9a
BGR	F2010	9	6.11571	UGSF121	114.15	45583739	b174	119.11	46820554	UGSF136	127.87	49944649	0.0562795	0.0149748
Total percentage of phenotypic variance explained													48.9023
